# Supplementary material for: Harm reduction for the treatment of patients with severe injection-related infections: description of the Jackson SIRI Team
Source: Ann Med. 2021 Nov 2;53(1):1960–8. doi: 10.1080/07853890.2021.1993326 (PMC8567885; doi:10.1080/07853890.2021.1993326)
Supplement: Supplemental Material [file IANN_A_1993326_SM5103.zip]

Archive with 2 entries (2 files):
- Appendix_1.xlsx
- Appendix_2.docx
